# Supplementary material for: The Effectiveness of Different Doses of Iron Supplementation and the Prenatal Determinants of Maternal Iron Status in Pregnant Spanish Women: ECLIPSES Study
Source: Nutrients. 2019 Oct 10;11(10):2418. doi: 10.3390/nu11102418 (PMC6835785; doi:10.3390/nu11102418)
Supplement: Supplementary file 1 [file nutrients-11-02418-s001.zip]

Archive with 3 entries (3 files):
- Tablas 3S-4S.docx
- Table S1.docx
- Table S2.docx
